# Supplementary material for: Pathogenic D76N Variant of β2-Microglobulin: Synergy of Diverse Effects in Both the Native and Amyloid States
Source: Biology (Basel). 2021 Nov 17;10(11):1197. doi: 10.3390/biology10111197 (PMC8614874; doi:10.3390/biology10111197)
Supplement: Supplementary file 1 [file biology-10-01197-s001.zip]

Archive with 1 entries (1 files):
- biology-1454484-supplementary.pdf
